# Supplementary material for: Rate of Hospitalizations and Mortality of Respiratory Syncytial Virus Infection Compared to Influenza in Older People: A Systematic Review and Meta-Analysis
Source: Vaccines (Basel). 2022 Dec 7;10(12):2092. doi: 10.3390/vaccines10122092 (PMC9783561; doi:10.3390/vaccines10122092)
Supplement: Supplementary file 1 [file vaccines-10-02092-s001.zip]

Archive with 1 entries (1 files):
- vaccines-2061385-supplementary.pdf
